# Supplementary material for: BLIMP1 and NR4A3 Transcription Factors Reciprocally Regulate Antitumor CAR T-cell Stemness and Exhaustion
Source: Sci Transl Med. Author manuscript; Available in PMC 2023 Jun 10. (PMC10257143; doi:10.1126/scitranslmed.abn7336)
Supplement: Data file S1. Raw, individual-level data [file NIHMS1902477-supplement-Data_file_S1__Raw__individual-level_data.xlsx]

## Sheet: Fig. 2
A	PRDM1 Indel Frequency (TIDE)			E	IL2 (pg/mL)		TNFa (pg/mL)		IFNg (pg/mL)			F	Fold expansion after each stimulation			G	Fold expansion during restimulation assay (5th stim/pre-stim)
	AAVS1	PRDM1			AAVS1	PRDM1	AAVS1	PRDM1	AAVS1	PRDM1			AAVS1	PRDM1			AAVS1	PRDM1
Donor1	0	87.4		Donor1	19380.8	33704.5	34128.8	48519.9	134334	181032		0	1	1		Donor1	2067	14310
Donor2	0.11	90.1		Donor2	24614.9	42459.9	55256.7	83221.7	252528	344867		5	6.72	6.42		Donor2	2990	13566
Donor3	0	97.9		Donor3	63124	77634.1	66357.7	79771.5	117816	170394		10	39.5136	46.438		Donor3-1	23972.8	44454.8
Donor4	0.1	96.5		Donor4	56895.1	88384.8	56673	75210.1	109310	141802		15	194.512	376.457		Donor3-2	17093.4	51220.4
												20	735.256	2863.59		Donor3-3	24880.2	59546
												25	2066.56	14310.3		Donor4-1	24014	78599.6
												30	2068.63	42353.7		Donor4-2	23774.7	69104.1
I	% CCR7+ of CD8+		% CD62L+ of CD8+													Donor4-3	22576.3	69943
	AAVS1	PRDM1	AAVS1	PRDM1
Donor1-1	20.64	52.19	14.46	29.46
Donor1-2	20.4	50.64	13.91	31.97
Donor1-3	21.57	52.72	13.72	31.39
Donor2-1	16.29	42.07	6.27	24.91
Donor2-2	16.21	42.38	5.98	25.28
Donor2-3	15.84	43.14	6.14	26.07

## Sheet: Fig. 3
A	TCF1 MFI			F	CAR T-cell fold expansion during restimualtion assay
	AAVS1	PRDM1			AAVS1			PRDM1			TCF7			PRDM1+TCF7
Donor1	3155	5001		0	1	1	1	1	1	1	1	1	1	1	1	1
Donor2	2521	4955		5	9.72	9.18	9.72	9.96	8.82	9.96	8.34	8.46	8.04	9.72	9.12	9.9
Donor3	2579	3773		10	112.558	112.914	112.558	143.424	120.128	139.838	81.5652	79.6932	76.7016	125.388	102.326	121.176
Donor4	3530	5386		15	732.375	861.157	864.442	1063.25	1018.69	1252.95	439.365	480.284	544.07	815.858	638.517	950.02
				20	1800.66	2117.3	2028.56	7825.52	7497.55	8820.78	796.714	870.916	899.529	4916.9	3848.13	5117.44
				25	12100.5	14002.4	13740.1	67612.5	65578.6	70095.8	5608.87	5991.9	5709.01	34615	25449	33843.3
G	% CCR7+ of CD8+				% CD62L+ of CD8+					I	% Cytokine-expressing cells of CD45+CD3+
	AAVS1	PRDM1	TCF7	PRDM1+TCF7	AAVS1	PRDM1	TCF7	PRDM1+TCF7			AAVS1			PRDM1			TCF7			PRDM1+TCF7
	17.8	31.9	16.4	25.1	35.1	51.9	37.2	38.3		+3	2.15434	2.72133	2.30158	2.7023	2.86183	2.69048	2.41188	2.40843	2.80302	2.86812	2.64936	2.7563
	18.4	29.9	14.4	22.8	31.7	47.1	29.3	35.9		+2	20.3796	23.4967	20.7072	34.0058	33.6712	31.2333	16.6968	15.3822	15.6231	25.1857	25.7711	24.9145
	18.1	29.5	14.8	23.2	35.3	46.3	37.1	40.9		+1	30.5417	31.2082	28.9301	35.4649	34.6251	33.6496	30.8122	30.8385	31.5105	31.7926	31.2437	32.1062
										0	46.9244	42.5738	48.0611	27.827	28.8419	32.4266	50.0791	51.371	50.0633	40.1536	40.3359	40.223

## Sheet: Fig. 4
	A	1st AAVS1				1st PRDM1				5th AAVS1				5th PRDM1						D	Tumor growth profile (PC3-PSMA xenograft model; mm3)
		Donor1	Donor2	Donor3	Donor4	Donor1	Donor2	Donor3	Donor4	Donor1	Donor2	Donor3	Donor4	Donor1	Donor2	Donor3	Donor4			Days	AAVS1							PRDM1
	IL2	19380.8	24614.9	63124	56895.1	33704.5	42459.9	77634.1	88384.8	2081.96	5299.83	7530.08	7235.69	3934.87	14578.6	6348.6	8134.11			0	0	0	0	0	0	0	0	0	0	0	0	0	0	0
	IFNg	134334	252528	117816	109310	181032	344867	170394	141802	134334	16688.2	35376.1	24534.8	151032	44868.4	52675	59811.7			15	210.826	193.55	157.115	115.34	138.915	143.748	126.514	131.072	176.418	204.161	190.44	137.677	185.679	169.884
	TNFa	34128.8	55256.7	66357.7	56673	48519.9	83221.7	79771.5	75210.1	34128.8	9605.27	16677.1	17874	48519.9	44638.2	28562.3	30045.2			20	359.527	285.77	195.201	178.596	149.504	159.744	150.822	178.85	229.147	239.805	314.792	145.119	211.722	239.805
																				27	441.099	367.84	325.424	272.812	270.738	266.805	255.792	249.444	319.39	353.01	488.579	187.308	305.942	341.172
																				36	914.317	891.459	811.933	501.18	604.37	580.178	803.168	529.482	696.712	847.235	1170.57	904.784	705.323	720.736
	B	Cytotoxicity (Noramlized cell index) of 5th stimulated CAR T-cells																		40	1169.15	1100.15	1331.25	684.953	782.708	674.657	1188.17	612.626	714.73	1309.79	1500.3	1152.96	836.434	878.162
	Time (h)	AAVS1				PRDM1				Untransduced T-cells				Full lysis control						43	1070.72	1692.97	1797.13		798.6	676.262	1781.62	643.991	623.318	1220.67	1706.94	1559.21	827.775	720.094
	0	0	0	0	0	0	0	0	0	0	0	0	0	0	0	0	0			47	530.824				490.44	451.957		374.81	383.328	867			505.056	518.217
	0.515833	-0.03861	-0.01339	0.000149	0.008585	-0.05325	-0.01954	-0.00081	0.00478	-0.06584	-0.03864	-0.0253	-0.00614	-0.00971	-0.01439	-0.02366	-0.07475			55	143				162	243		102	90.6	242			200	197
	2.51583	-0.01232	0.00539	0.038728	0.041503	-0.02799	-0.00215	0.017703	0.016096	-0.05766	-0.04217	-0.02577	-0.0006	-0.00763	-0.01038	-0.01068	-0.05419			63	154.791				146	188.538		132.618	117.6	241.875			200.376	190.782
	4.84861	0.055961	0.07824	0.097903	0.103353	0.058577	0.050369	0.072361	0.070921	0.020551	0.005623	0.031604	0.055111	0.042828	0.044364	0.034941	0.012275			67	211.864				178.024	233.28		162	146	191			149	172
	6.84861	0.186159	0.193428	0.194314	0.191361	0.182416	0.158576	0.170613	0.169888	0.152917	0.10359	0.126077	0.139342	0.1288	0.131778	0.14132	0.12984
	9.1825	0.35209	0.33939	0.327961	0.317967	0.350102	0.299039	0.307074	0.307936	0.317035	0.238971	0.256019	0.269719	0.256591	0.260861	0.281751	0.286727
	11.1833	0.471814	0.445797	0.438325	0.438556	0.472241	0.421943	0.423029	0.42834	0.433233	0.348544	0.360393	0.376331	0.368866	0.380546	0.394585	0.401896			E, F	PB CAR T-cell expansion (cells/uL)
	13.5164	0.60345	0.577241	0.559436	0.579897	0.607637	0.567014	0.552113	0.549448	0.553813	0.48551	0.490268	0.518561	0.515012	0.527309	0.533976	0.53483			Days	AAVS1					PRDM1
	15.5169	0.701201	0.680083	0.677487	0.686495	0.696692	0.667514	0.666962	0.672454	0.65842	0.616638	0.608274	0.639613	0.634288	0.646993	0.647849	0.651796			0	0	0	0	0	0	0	0	0	0
	17.8503	0.826984	0.807702	0.793299	0.805935	0.805688	0.787479	0.795825	0.770718	0.799455	0.762615	0.748118	0.754888	0.757159	0.776208	0.784347	0.769062			23	5.3	5.8	0	16.8	7.8	103.1	10.4	22	0.8
	19.8508	0.927508	0.911588	0.903216	0.915709	0.914457	0.907206	0.908756	0.893934	0.915749	0.889057	0.876094	0.883641	0.892835	0.90976	0.894139	0.910479			28	1.7	1.7	0	2.6	6.7	260.6	10.3	51.2	0.6
	21.5147	1	1	1	1	1	1	1	1	1	1	1	1	1	1	1	1			38	2.9	3.1	0	5.2	1	63	11.5	22.6	5.9
	23.2731	1.51237	1.5549	1.58734	1.62688	1.45842	1.64519	1.61577	1.6385	1.23512	1.34912	1.34547	1.40948	0.132585	0.095038	0.124703	0.124351
	25.2711	1.21696	1.181	1.13909	1.14249	1.23759	1.21189	1.14959	1.10747	1.06789	1.01204	0.980807	0.998797	0.115618	0.084522	0.092953	0.093912
	27.2697	1.08317	1.02912	0.990075	0.974584	1.19307	1.08866	1.06351	1.03683	1.18048	1.11916	1.07012	1.06558	0.096064	0.068288	0.067804	0.058583			G	% in CD45+ CD8+ (Pripheral blood)					% in CD45+ CD8+ (Pripheral blood)
	29.2694	1.14519	1.09111	1.01403	1.00237	1.36494	1.27409	1.21915	1.22387	1.4043	1.32288	1.27297	1.23843	0.075691	0.048702	0.045178	0.023154				CCR7		CD62L				AAVS1						PRDM1
	31.2697	1.20423	1.14127	1.07641	1.073	1.59483	1.49527	1.41713	1.44872	1.57836	1.49575	1.44564	1.40082	0.051028	0.02537	0.020772	-0.01148				AAVS1	PRDM1	AAVS1	PRDM1		CCR7- CD62L+	8.38	11.5	0	11	8.98	9.66	13.6	17.5	22.7	19.2	16.1	18.1
	33.6033	1.31749	1.22846	1.14163	1.15351	1.89746	1.83872	1.74633	1.76755	1.77608	1.68354	1.61194	1.54582	0.025735	0.001577	-0.00445	-0.04721				20.13	18.58	13.41	17.08		CCR7+CD62L+	5.03	3.85	0	6.1	2.73	3.45	3.48	10.8	7.47	12.5	15.9	15.6
	35.6039	1.36503	1.2961	1.20678	1.19427	2.16825	2.12799	1.96732	2.01975	1.93211	1.81747	1.75727	1.67535	0.008578	-0.01584	-0.02099	-0.07625				25.67	32.6	15.35	28.3		CCR7+CD62L-	15.1	26.9	5.56	18.3	18.8	15.9	15.1	21.8	14.3	23.3	27.1	22.2
	37.9378	1.49492	1.40068	1.26767	1.25923	2.49241	2.41726	2.24364	2.27427	2.17542	2.02256	1.97016	1.86006	-0.00852	-0.03161	-0.03665	-0.0996				5.56	21.77	0	30.17		CCR7-CD62L-	71.5	57.7	94.4	64.6	69.5	71	67.8	49.9	55.5	45	41	44.1
	39.9381	1.53086	1.43154	1.28863	1.27869	2.7453	2.61794	2.44641	2.44978	2.42661	2.21843	2.1922	2.04687	-0.02056	-0.04239	-0.04815	-0.11577				24.4	35.8	17.1	31.7
	41.9361	1.62542	1.50856	1.349	1.33912	2.96556	2.81171	2.62256	2.6125	2.6965	2.45408	2.45303	2.22249	-0.03072	-0.05127	-0.05616	-0.12874				21.53	43	11.71	32
	44.2703	1.68703	1.55403	1.38161	1.35825	3.16701	2.9571	2.75326	2.75272	3.03331	2.70372	2.70499	2.46646	-0.03993	-0.05974	-0.06439	-0.14102				19.35	37.8	13.11	33.7
	46.2714	1.705	1.56994	1.39124	1.37698	3.3007	3.03122	2.80659	2.82625	3.29337	2.95581	2.91814	2.6493	-0.0468	-0.06599	-0.07144	-0.1519
	48.6058	1.74012	1.6234	1.40146	1.37975	3.4208	3.10614	2.83389	2.87756	3.69027	3.19247	3.18827	2.87046	-0.0545	-0.07309	-0.07864	-0.16267
	50.6075	1.76651	1.64575	1.41266	1.39982	3.51076	3.17177	2.88589	2.92388	4.04286	3.43721	3.41153	3.06017	-0.05866	-0.07815	-0.08279	-0.16986
	52.9428	1.78119	1.65913	1.38743	1.40145	3.58339	3.22468	2.9092	2.93843	4.29532	3.60287	3.5764	3.20853	-0.06535	-0.08373	-0.0885	-0.17824
	54.9431	1.79012	1.62488	1.36632	1.39361	3.4915	3.21713	2.894	2.92367	4.54855	3.74387	3.68701	3.28584	-0.06913	-0.08715	-0.09236	-0.18403
	57.2775	1.72348	1.57846	1.31557	1.34805	3.52187	3.16493	2.83853	2.88002	4.71209	3.8391	3.76656	3.37495	-0.07355	-0.09123	-0.09659	-0.19052
	59.2775	1.72256	1.52569	1.28849	1.33858	3.45377	3.11575	2.78365	2.79904	4.86004	3.89295	3.83554	3.41754	-0.07638	-0.09504	-0.09948	-0.19551
	61.2775	1.63128	1.4544	1.22073	1.28207	3.37967	2.99595	2.69743	2.70001	4.93474	3.93779	3.88735	3.48318	-0.07948	-0.09793	-0.10215	-0.1992
	63.6114	1.53404	1.37834	1.14491	1.21299	3.25164	2.86756	2.59401	2.59001	4.98987	4.00346	3.94107	3.51958	-0.08231	-0.10043	-0.10438	-0.20399
	65.6122	1.43844	1.31018	1.0788	1.14404	3.10027	2.74625	2.4442	2.48682	5.02454	4.06149	3.99179	3.5552	-0.08421	-0.10325	-0.10579	-0.20649
	67.9469	1.33813	1.20369	0.995373	1.07915	2.9574	2.62811	2.29616	2.37548	5.21331	4.09876	4.02842	3.57313	-0.08673	-0.10444	-0.10823	-0.20928
	69.9472	1.24602	1.08685	0.92314	0.992294	2.81951	2.46858	2.12643	2.22584	5.23454	4.09898	4.05188	3.59202	-0.08906	-0.10687	-0.11039	-0.21188
	72.2814	1.10925	0.978353	0.828296	0.913749	2.56334	2.23143	1.90669	1.97371	5.23493	4.14641	4.0904	3.60929	-0.08963	-0.10884	-0.11313	-0.21617
	74.2797	0.995687	0.893854	0.735318	0.809382	2.35667	2.00048	1.73578	1.78766	5.3221	4.18505	4.09718	3.63787	-0.09316	-0.11127	-0.11335	-0.21946
	76.6144	0.923709	0.805616	0.661294	0.721036	2.14684	1.7155	1.51516	1.57532	5.37888	4.1826	4.12255	3.64497	-0.0948	-0.11239	-0.11654	-0.22355
	78.615	0.827908	0.727289	0.598388	0.663783	1.971	1.5083	1.36122	1.39783	5.33652	4.19932	4.12845	3.65832	-0.09657	-0.11449	-0.11743	-0.22485
	79.9486	0.776568	0.697122	0.554959	0.634784	1.83673	1.37261	1.25205	1.3021	5.35492	4.20941	4.12709	3.66229	-0.09701	-0.11535	-0.11803	-0.22635
	82.2825	0.684567	0.610536	0.475636	0.554414	1.63336	1.13403	1.06594	1.12736	5.42252	4.21482	4.18067	3.68245	-0.09815	-0.11607	-0.11914	-0.22874
	84.2833	0.621214	0.55316	0.42758	0.497229	1.43327	0.980774	0.95707	0.996907	5.41482	4.2035	4.18962	3.68107	-0.09966	-0.11738	-0.12025	-0.23154
	86.6167	0.524078	0.498653	0.388628	0.451129	1.26207	0.832605	0.84827	0.862445	5.37995	4.1999	4.17511	3.67565	-0.10073	-0.11844	-0.12129	-0.23503
	88.6183	0.480029	0.467356	0.35363	0.406246	1.13891	0.707953	0.765804	0.780347	5.35463	4.20848	4.14649	3.6783	-0.10193	-0.12021	-0.12255	-0.23513
	90.6183	0.432283	0.429105	0.32505	0.373935	1.03399	0.608485	0.706646	0.710621	5.30486	4.19168	4.14351	3.64521	-0.10199	-0.12074	-0.12307	-0.23673
	92.9514	0.374987	0.405807	0.293411	0.335001	0.904827	0.525622	0.636572	0.648204	5.27009	4.16191	4.09284	3.60983	-0.10313	-0.12054	-0.12344	-0.23842
	94.9531	0.340589	0.367556	0.269831	0.301136	0.82019	0.458489	0.576898	0.577353	5.21817	4.14043	4.09427	3.59449	-0.10433	-0.12271	-0.12448	-0.24082
	97.2878	0.323647	0.335825	0.255429	0.284169	0.720598	0.390085	0.514052	0.526604	5.14961	4.12161	4.09664	3.5913	-0.10496	-0.12343	-0.12567	-0.24202
	99.2883	0.294794	0.311745	0.239609	0.260241	0.641061	0.340748	0.473556	0.477543	5.16597	4.08232	4.05222	3.55598	-0.10571	-0.12586	-0.12708	-0.24212
	101.623	0.277749	0.296097	0.221401	0.241922	0.590415	0.299674	0.436896	0.441344	5.06156	4.06949	4.00536	3.52169	-0.10672	-0.12645	-0.12685	-0.24251
	103.623	0.267995	0.286795	0.209611	0.233	0.553818	0.274966	0.405916	0.402123	5.00886	4.02999	4.00339	3.51603	-0.10824	-0.12751	-0.12797	-0.24381
	106.957	0.254338	0.259063	0.191478	0.216507	0.502946	0.237467	0.373755	0.361988	4.85166	3.95884	3.95863	3.48433	-0.10849	-0.1279	-0.13286	-0.24351
	108.958	0.241606	0.252282	0.185359	0.206908	0.494222	0.21983	0.34993	0.342729	4.77978	3.938	3.94025	3.46002	-0.10824	-0.12764	-0.13331	-0.24471
	111.293	0.224766	0.248718	0.179166	0.203731	0.468049	0.208787	0.325219	0.319463	4.69865	3.92359	3.91007	3.43746	-0.10906	-0.12875	-0.13301	-0.24471
	113.294	0.214601	0.243502	0.169838	0.202582	0.453773	0.199174	0.300066	0.304983	4.63806	3.89439	3.8687	3.42115	-0.10918	-0.12882	-0.13353	-0.24511
	115.628	0.211007	0.234634	0.158272	0.193795	0.440743	0.189958	0.285166	0.285724	4.58294	3.84876	3.82442	3.41315	-0.10956	-0.12882	-0.13338	-0.24651
	117.629	0.196427	0.223681	0.152526	0.186292	0.444256	0.187336	0.283912	0.286005	4.47619	3.82144	3.79302	3.38421	-0.10988	-0.12902	-0.13361	-0.24671

## Sheet: Fig. S4
	B	Tumor growth profile (PC3-PSMA xenograft model; Bioluminescence: p/sec/cm2/sr)
	Days	PBS		AAVS1						PRDM1
	0	5000000	5000000	5000000	5000000	5000000	5000000	5000000	5000000	5000000	5000000	5000000	5000000	5000000	5000000
	10	2360000000	2890000000	1480000000	1200000000	1100000000	1130000000	3720000000	1500000000	550000000	906000000	1590000000	2380000000	2910000000	1820000000
	16	6090000000	3060000000	7940000000	3740000000	3970000000	4160000000	13000000000	5490000000	1980000000	3950000000	7290000000	9520000000	11800000000	5440000000
	19	3490000000	3800000000	10000000000	5540000000	5190000000	2390000000	13000000000	4220000000	2720000000	4490000000	8170000000	8190000000	11000000000	5530000000
	35	5025000000	13140000000	858600000	2954000000	1820000000	847900000	1034000000	2495000000	501900000	595000000	865300000	210400000	210000000	341700000
	38	5694000000	16356000000	75777000	563810000	584160000	78864000	27580000	354100000	173160000	69043000	308640000	24480000	10260000	16960000
	45	4411000000	344100000	2708000	4296000	20930000	6758000	4346000	5539000	1427000	979700	919100	1169000	3534000	2622000
	52	8815000000	36800000000	2762000	2280000	60480000	16920000	1185000	11660000	1558000	898300	3330000	3813000	5791000	548000
	59	16700000000	95730000000	11710000	11590000	63710000	122000000	145000000	29840000	5072000	1354000	1395000	1023000	17120000	11260000
	D, E	Tumor growth profile (NALM6 xenograft model; Bioluminescence; p/sec/cm2/sr)
	Days	Irrelavant PSMA CAR-T			AAVS1						PRDM1
	6	408000000	131500000	49820000	167000000	289100000	63790000	117400000	131000000	77880000	137000000	172500000	245700000	158200000	62680000	69010000
	11	47600000000	31000000000	11600000000	23000000000	39900000000	16600000000	15190000000	32800000000	12000000000	26400000000	24900000000	34800000000	30770000000	12400000000	13400000000
	14	67200000000	44100000000	54800000000	44700000000	49700000000	36900000000	39370000000	50800000000	26300000000	34900000000	54400000000	50400000000	46850000000	31800000000	29300000000
	18	167000000000	99700000000	81000000000	18000000000	58700000000	36300000000	58340000000	78300000000	23500000000	31800000000	22700000000	34000000000	44780000000	15300000000	18900000000
	21	210000000000	226700000000	137000000000	18300000000	76660000000	25300000000	30940000000	91100000000	13200000000	36300000000	6633000000	14600000000	20870000000	5620000000	8010000000
	25				5290000000	19650000000	6690000000	5921000000	53300000000	5790000000	16000000000	305400000	4270000000	1277000000	986000000	1000000000
	29				1548000000	2310000000	1673000000	1420000000	1124000000	7626000000	8352000000	33220000	403200000	49200000	649700000	137000000
	33				1157000000	3422000000	4012000000	1849000000	1697000000	9881000000	8709000000	18520000	1251000000	31160000	1023000000	380400000

## Sheet: Fig. 5
	C	Fold expansion after each stimulation
	Days	AAVS1			PRDM1			NR4A3			PRDM1+NR4A3
	0	1	1	1	1	1	1	1	1	1	1	1	1
	5	9.8	9.17	9.66	8.89	9.17	9.24	9.66	8.96	9.87	8.75	8.61	9.24
	10	74.676	72.6264	66.654	112.547	114.992	122.522	87.5196	76.8768	89.4222	139.125	143.615	143.035
	15	260.37	275.98	235.955	718.052	712.949	789.861	365.832	369.009	408.361	1539.65	1512.74	1601.99
	20	1599.54	1590.57	1210.45	9413.67	9933.76	9504.66	2687.64	2710.98	2870.78	19717.8	21001.9	20970.1
	25	16208.7	14845.3	10652	121750	120530	119125	28668.2	23856.7	23349	311541	352832	322940
	D, E	Log2 cytokine concentration (pg/mL)
		1st stimulation												5th
		AAVS1			PRDM1			NR4A3			PRDM1+NR4A3			AAVS1			PRDM1			NR4A3			PRDM1+NR4A3
	IL2	12.6587	12.6675	12.7197	14.1294	14.1381	14.1294	13.2952	13.317	13.3214	14.3392	14.3304	14.3304	11.1074	11.3256	11.3515	11.3677	11.5041	11.2947	12.0931	12.0888	12.2776	12.8896	13.123	12.8984
	IFNg	16.984	17.0051	17.6617	17.9291	17.8859	18.3877	17.3134	17.249	17.7652	18.6609	18.2361	18.1886	16.5753	16.2705	16.3502	17.5499	17.5284	17.3405	16.3042	16.4375	16.1992	18.7477	19.0927	18.7304
	TNFa	14.1486	14.1576	14.3409	14.5209	14.5516	14.6871	14.8277	14.8361	15.0061	15.2317	15.0546	15.1062	11.225	11.746	11.301	11.6906	12.0762	12.0187	12.2859	12.1673	12.253	13.288	13.6329	13.3593
	F	Cytotoxicity (Noramlized cell index) of 5th stimulated CAR T-cells
	Time (h)	T-cell						Lysis						AAVS1						PRDM1					NR4A3						PRDM1+NR4A3
	0	0	0	0	0	0	0	0	0	0	0	0	0	0	0	0	0	0	0	0	0	0	0	0	0	0	0	0	0	0	0	0	0	0	0	0
	1.13444	-0.05077	-0.11315	-0.08346	-0.13733	-0.14614	-0.04652	-0.06927	-0.08096	-0.04873	-0.03684	-0.02276	-0.01833	0.005314	Lysis+O19:S19	0.04518	0.03116	0.022022	0.023348	0.029674	0.032713	0.068836	0.081109	0.123883	-0.02556	0.011277	0.020556	0.021051	0.035494	-0.0023	-0.04765	-0.06998	-0.06913	-0.06274	-0.00284	-0.06209
	2.13444	-0.0146	-0.08368	-0.05397	-0.12834	-0.1235	-0.02158	-0.049	-0.06104	-0.02646	-0.01041	0.00622	0.008388	0.035326	0.058425	0.067896	0.054527	0.052637	0.047893	0.046849	0.059935	0.09942	0.108189	0.158092	-0.01164	0.027862	0.037859	0.036305	0.057515	0.016811	-0.02952	-0.04614	-0.05407	-0.05155	0.012625	-0.04845
	2.80056	-0.02402	-0.06351	-0.0348	-0.11463	-0.1081	-0.00215	-0.03579	-0.04875	-0.01281	0.007344	0.025217	0.027298	0.063063	0.071203	0.084602	0.072224	0.070712	0.065944	0.066249	0.08024	0.116779	0.122756	0.1756	-0.00016	0.043933	0.053839	0.049383	0.073155	0.029287	-0.01398	-0.03301	-0.04078	-0.04284	0.027046	-0.0367
	3.80111	-0.01056	-0.086	-0.02093	-0.09774	-0.08248	0.025784	-0.02012	-0.03614	0.003495	0.023215	0.041149	0.043422	0.089051	0.084678	0.105254	0.095193	0.093599	0.090623	0.081284	0.097383	0.136357	0.140525	0.192846	0.016714	0.058896	0.068732	0.064861	0.089966	0.045673	-0.00313	-0.018	-0.02553	-0.0261	0.043303	-0.02296
	4.80194	0.024413	-0.05607	0.011228	-0.06177	-0.04318	0.060448	0.003671	-0.01402	0.004212	0.050183	0.066324	0.065019	0.12455	0.111842	0.131966	0.125782	0.118442	0.117048	0.112787	0.124257	0.163908	0.165413	0.218901	0.044455	0.084255	0.087841	0.084813	0.10842	0.072145	0.017757	0.012202	0.005522	-0.0108	0.066466	-0.00334
	5.79917	0.063494	-0.00807	0.060877	-0.00356	0.007518	0.109786	0.034702	0.026377	0.035381	0.0925	0.107833	0.103306	0.176991	0.154136	0.168107	0.165543	0.160262	0.157353	0.150328	0.161844	0.202607	0.203479	0.259573	0.086039	0.117526	0.121743	0.108302	0.139918	0.10417	0.05377	0.056158	0.039088	0.016666	0.101456	0.024808
	6.8	0.13657	0.046768	0.079596	0.060192	0.06877	0.176255	0.075779	0.067884	0.08238	0.143897	0.156289	0.152216	0.252435	0.195129	0.216676	0.218243	0.205551	0.199154	0.192946	0.210116	0.24577	0.247521	0.309432	0.139485	0.162451	0.157597	0.150127	0.176138	0.143162	0.10468	0.104987	0.082016	0.052017	0.141448	0.062639
	7.79944	0.221836	0.111183	0.151962	0.141963	0.15347	0.256757	0.130665	0.12287	0.133214	0.196899	0.207374	0.211412	0.332227	0.252904	0.27758	0.276786	0.262798	0.2597	0.250447	0.260719	0.29858	0.300847	0.364226	0.190456	0.204022	0.20923	0.195915	0.222909	0.176026	0.144541	0.15058	0.12801	0.094454	0.192868	0.106783
	8.80083	0.30278	0.190105	0.216761	0.231331	0.25045	0.34805	0.186272	0.177527	0.192167	0.256542	0.271453	0.269929	0.41531	0.325716	0.342297	0.340083	0.324291	0.321538	0.311588	0.321762	0.359084	0.358298	0.425847	0.252649	0.251898	0.253536	0.248277	0.277785	0.221062	0.192573	0.215192	0.176032	0.137551	0.237713	0.144509
	9.80139	0.384431	0.275283	0.295976	0.281057	0.32801	0.380272	0.25101	0.233871	0.250539	0.323836	0.326943	0.337278	0.461183	0.394024	0.414242	0.415638	0.388423	0.390804	0.379592	0.382338	0.421817	0.421162	0.484431	0.31202	0.308045	0.31503	0.303994	0.326713	0.279754	0.257568	0.274102	0.233444	0.188387	0.286012	0.195555
	10.8019	0.463422	0.3539	0.372574	0.376401	0.407055	0.470979	0.311087	0.299698	0.292863	0.382731	0.390973	0.397862	0.548107	0.469903	0.490154	0.484569	0.458641	0.468106	0.44242	0.441541	0.485202	0.480194	0.549627	0.374239	0.363784	0.377995	0.364077	0.383515	0.333214	0.324366	0.340037	0.290547	0.233321	0.323378	0.240975
	11.8022	0.541707	0.424942	0.457161	0.465516	0.492566	0.572816	0.370789	0.359313	0.3498	0.447911	0.417341	0.459392	0.627883	0.543353	0.557858	0.556547	0.534516	0.530487	0.506673	0.494941	0.540214	0.554185	0.610686	0.449354	0.423521	0.442091	0.42744	0.43356	0.393594	0.375398	0.39192	0.34781	0.283162	0.375025	0.29206
	12.8028	0.619254	0.500767	0.533543	0.561284	0.577728	0.662554	0.435011	0.424064	0.408319	0.504718	0.472021	0.516973	0.713298	0.625392	0.643866	0.640091	0.610792	0.607403	0.582569	0.566673	0.61002	0.608706	0.661244	0.490647	0.478688	0.508546	0.48021	0.490869	0.457999	0.440906	0.44542	0.414904	0.329304	0.424893	0.341359
	13.8028	0.68741	0.589383	0.615243	0.644088	0.656935	0.766038	0.491448	0.486688	0.468618	0.568408	0.530982	0.583061	0.799901	0.706839	0.718334	0.712135	0.691854	0.687235	0.653383	0.633238	0.681939	0.67558	0.726498	0.548535	0.54789	0.572285	0.544938	0.553556	0.51502	0.503739	0.515088	0.468228	0.389241	0.486182	0.393371
	14.8025	0.752443	0.671295	0.696022	0.733654	0.722666	0.872275	0.54991	0.538584	0.528244	0.631779	0.589205	0.653553	0.88734	0.802206	0.80271	0.805462	0.758372	0.778532	0.738186	0.707021	0.766076	0.738504	0.784005	0.616497	0.610345	0.64015	0.599014	0.618872	0.56584	0.576146	0.582764	0.543968	0.436486	0.550711	0.439565
	15.8019	0.832786	0.768622	0.781009	0.825384	0.808803	0.976892	0.616592	0.574961	0.590661	0.683052	0.658592	0.723905	0.93933	0.881606	0.879046	0.889914	0.850111	0.861221	0.831856	0.78412	0.848903	0.812816	0.842065	0.690677	0.669686	0.695248	0.672383	0.681297	0.641435	0.636948	0.645193	0.603439	0.490862	0.606221	0.497184
	16.8025	0.908583	0.84826	0.88529	0.939503	0.888358	1.09233	0.670179	0.63706	0.652908	0.749389	0.72411	0.786767	1.02389	0.979948	0.969747	0.983177	0.943206	0.956837	0.911624	0.872131	0.927917	0.896471	0.885981	0.768325	0.744328	0.778331	0.741271	0.763899	0.710148	0.712145	0.72196	0.666344	0.54924	0.665166	0.556884
	17.8031	0.970751	0.948687	0.978816	1.03775	0.960242	1.20545	0.72378	0.700169	0.715161	0.835475	0.778765	0.861631	1.11913	1.07257	1.07519	1.07838	1.0419	1.05305	1.02704	0.96524	1.02397	0.974735	0.948429	0.836647	0.81622	0.857529	0.821871	0.834073	0.793979	0.777426	0.797211	0.741929	0.606913	0.745458	0.601814
	18.8044	1.0474	1.03599	1.06482	1.1617	1.04523	1.30445	0.790936	0.784017	0.780601	0.912694	0.851286	0.941996	1.23502	1.17932	1.16868	1.18406	1.14252	1.15218	1.11234	1.03897	1.11382	1.05221	1.02617	0.912051	0.89756	0.948236	0.892747	0.913226	0.878095	0.848004	0.868047	0.812142	0.675322	0.819533	0.681163
	19.8053	1.12203	1.14262	1.16994	1.27076	1.14252	1.42671	0.868455	0.866637	0.85506	1.00331	0.920014	1.01279	1.35579	1.29629	1.29493	1.289	1.2445	1.25568	1.21157	1.14251	1.21158	1.14885	1.07657	0.987357	0.986594	1.03138	0.973667	1.00781	0.979818	0.919455	0.952188	0.887861	0.750283	0.895578	0.749056
	20.8053	1.21045	1.26847	1.28225	1.38142	1.25407	1.55489	0.952069	0.935264	0.9182	1.08063	0.991195	1.10849	1.45659	1.41891	1.39464	1.41239	1.37379	1.36591	1.32656	1.22886	1.32619	1.26434	1.14466	1.06237	1.07156	1.1254	1.07485	1.0794	1.07398	1.00759	1.03497	0.969811	0.821166	0.986365	0.841039
	21.8056	1.27953	1.34421	1.38346	1.47071	1.3454	1.66421	1.00408	0.99944	0.979614	1.15417	1.06911	1.16212	1.54042	1.51984	1.48845	1.50543	1.48048	1.45945	1.44246	1.32486	1.43536	1.33905	1.18034	1.13272	1.13766	1.22815	1.13777	1.16895	1.16071	1.0817	1.10026	1.04935	0.885687	1.06207	0.914248
	23.1053	1	1	1	1	1	1	1	1	1	1	1	1	1	1	1	1	1	1	1	1	1	1	1	1	1	1	1	1	1	1	1	1	1	1	1
	23.7714	1.09499	1.07645	1.09021	1.14002	1.03477	1.36816	0.104195	-0.03867	0.024205	0.016942	0.088754	0.074112	1.36547	1.39114	1.2604	1.28359	1.32013	1.35281	1.31385	1.26972	1.29905	1.24131	1.10338	1.06307	1.09856	1.11572	1.0712	1.1495	1.07097	1.00072	1.00129	0.993991	0.841152	0.98937	0.880435
	24.7714	1.13241	1.06437	1.08113	1.15575	1.05365	1.34844	0.049427	-0.08729	-0.01768	-0.02263	0.040203	0.03644	1.37663	1.32409	1.26302	1.31173	1.29385	1.24892	1.26321	1.18494	1.22411	1.16235	1.03419	1.00809	1.00532	1.03567	0.974861	1.01937	0.993323	0.944525	0.942791	0.92633	0.751049	0.918059	0.788708
	25.7714	1.22672	1.15887	1.18959	1.29473	1.19138	1.49372	0.017209	-0.10842	-0.03999	-0.04159	0.013484	0.014057	1.41438	1.38801	1.28817	1.30325	1.26757	1.25027	1.27756	1.20309	1.28173	1.21656	1.06816	0.994498	1.01381	1.02181	0.972829	1.01176	1.00319	0.979756	1.00642	0.965533	0.817068	0.983058	0.840155
	26.7717	1.35203	1.31202	1.33799	1.49016	1.30551	1.72051	-0.00839	-0.12503	-0.05737	-0.05591	-0.00664	-0.00432	1.48124	1.4127	1.32661	1.3115	1.26889	1.27432	1.30314	1.23711	1.34123	1.24884	1.09795	0.95487	1.01045	1.03685	0.989512	1.01502	1.01905	1.01003	1.03772	0.999847	0.835858	1.01956	0.884833
	27.7608	1.55051	1.50532	1.53375	1.73383	1.49855	1.97384	-0.02745	-0.13903	-0.07393	-0.07149	-0.02347	-0.01981	1.5596	1.44674	1.40871	1.4053	1.33078	1.35207	1.41912	1.32915	1.43104	1.3558	1.15465	1.02541	1.06244	1.07404	1.01554	1.04981	1.06729	1.07159	1.09025	1.0752	0.895728	1.07324	0.934786
	28.7611	1.72765	1.7094	1.68033	1.92744	1.6768	2.24458	-0.04409	-0.15287	-0.08891	-0.08232	-0.03815	-0.03608	1.70756	1.57828	1.48854	1.49206	1.45843	1.47556	1.58126	1.4722	1.58276	1.46917	1.22676	1.09113	1.11904	1.16121	1.09135	1.12711	1.15348	1.17047	1.17738	1.13561	0.969053	1.16711	0.997158
	29.7628	1.90456	1.90165	1.82411	2.15267	1.84685	2.49626	-0.06068	-0.16638	-0.10156	-0.09488	-0.05305	-0.05053	1.81008	1.7158	1.62206	1.61527	1.59043	1.59962	1.7343	1.60896	1.70843	1.59401	1.34023	1.17508	1.20517	1.246	1.18118	1.2127	1.21013	1.29554	1.27046	1.25247	1.06646	1.26083	1.09472
	30.7628	2.04853	2.01627	1.99795	2.28685	1.9924	2.68722	-0.07724	-0.17936	-0.11546	-0.10544	-0.06436	-0.0638	1.96672	1.84519	1.73596	1.72306	1.72059	1.72107	1.86175	1.75041	1.88387	1.72952	1.44787	1.24585	1.28062	1.34171	1.25976	1.30126	1.2899	1.41222	1.3952	1.36411	1.15484	1.39331	1.19309
	31.7631	2.14818	2.13552	2.13389	2.45714	2.08562	2.8442	-0.09085	-0.19165	-0.12676	-0.11702	-0.07747	-0.07758	2.08318	1.979	1.84503	1.84357	1.84702	1.83511	2.0075	1.897	2.02335	1.86205	1.55164	1.32181	1.35821	1.41779	1.3374	1.38271	1.37319	1.53039	1.53036	1.49042	1.25776	1.50485	1.30082
	32.7631	2.34186	2.3245	2.28502	2.63596	2.28836	3.04467	-0.10328	-0.20031	-0.13875	-0.12739	-0.08962	-0.09168	2.21487	2.07849	1.93829	1.96975	1.96063	1.97096	2.18064	2.055	2.20593	2.05737	1.64509	1.3825	1.43575	1.50243	1.41545	1.41781	1.44009	1.65139	1.67534	1.6301	1.40096	1.62381	1.41107
	33.4297	2.48163	2.45813	2.43109	2.81316	2.45185	3.24523	-0.11084	-0.20899	-0.14598	-0.13431	-0.09568	-0.09846	2.31078	2.18828	2.00908	2.08969	2.06708	2.05663	2.3304	2.18551	2.35084	2.15489	1.73658	1.40673	1.47242	1.5516	1.45742	1.4866	1.49434	1.76569	1.76398	1.70647	1.47966	1.69463	1.52053
	34.4311	2.6648	2.66536	2.59559	3.01942	2.63883	3.475	-0.1226	-0.21621	-0.15497	-0.1422	-0.10422	-0.10972	2.43555	2.32929	2.16964	2.25317	2.2077	2.17134	2.60351	2.4391	2.58816	2.36797	1.8761	1.46003	1.54963	1.61095	1.55648	1.56621	1.55827	1.92432	1.93282	1.8501	1.62587	1.88204	1.68938
	35.4322	2.97395	2.92469	2.84165	3.32211	2.9337	3.8447	-0.13112	-0.22594	-0.16534	-0.149	-0.11195	-0.11915	2.62184	2.4776	2.32675	2.36821	2.34468	2.33984	2.88425	2.71285	2.87739	2.64912	2.00669	1.52084	1.60787	1.63813	1.60754	1.61872	1.63416	2.1208	2.13204	2.05601	1.80906	2.06283	1.84788
	36.4322	3.22339	3.21013	3.11029	3.71618	3.20285	4.18916	-0.13947	-0.23334	-0.17279	-0.15582	-0.11889	-0.12774	2.8051	2.61746	2.40532	2.57742	2.47387	2.49343	3.22562	2.97104	3.25299	2.87371	2.1767	1.53565	1.63942	1.7079	1.66214	1.65894	1.72077	2.32544	2.34689	2.26594	1.99693	2.26312	2.06326
	37.4289	3.55296	3.52436	3.51187	4.11984	3.59642	4.69182	-0.14801	-0.24016	-0.17931	-0.16216	-0.12537	-0.13455	2.88104	2.75318	2.56924	2.68848	2.61237	2.67284	3.53517	3.34799	3.59186	3.17898	2.33972	1.55414	1.67129	1.76478	1.68342	1.70325	1.76341	2.53149	2.51846	2.46537	2.14266	2.52374	2.26326
	38.4294	3.92764	3.88322	3.82351	4.57074	3.93313	5.19819	-0.15456	-0.24471	-0.18568	-0.16802	-0.13193	-0.1421	3.02135	2.86494	2.64718	2.83279	2.74314	2.7969	3.91955	3.71984	4.03333	3.55525	2.43854	1.56773	1.67124	1.79395	1.72952	1.73359	1.767	2.72421	2.75276	2.69156	2.3985	2.7616	2.52039
	39.4308	4.32389	4.2552	4.24776	4.99647	4.33111	5.72781	-0.16113	-0.25189	-0.1899	-0.17176	-0.13559	-0.14852	3.06951	2.96492	2.74662	2.90901	2.87825	2.9246	4.33024	4.14044	4.44752	3.82618	2.6326	1.55087	1.68506	1.81532	1.75588	1.76366	1.77994	2.92319	2.92785	2.91525	2.59701	3.00073	2.7427
	40.4319	4.71579	4.65185	4.65823	5.6011	4.82414	6.25433	-0.16624	-0.2587	-0.19675	-0.17768	-0.14115	-0.15462	3.21378	3.01393	2.79045	2.9885	2.98034	3.0451	4.77232	4.50161	4.86398	4.15039	2.82754	1.54426	1.72224	1.81985	1.74396	1.76455	1.80573	3.16438	3.18299	3.08232	2.77498	3.23991	2.938
	41.4319	5.08352	5.14844	5.01092	6.09023	5.22072	6.84794	-0.17207	-0.26153	-0.20169	-0.18248	-0.14477	-0.16023	3.26102	3.05478	2.913	3.05813	3.08408	3.12055	5.181	4.97527	5.2161	4.49347	2.94563	1.50705	1.71329	1.82337	1.74217	1.79359	1.78614	3.34848	3.34852	3.3387	2.99044	3.46581	3.2207
	42.4328	5.5101	5.44073	5.55037	6.46299	5.55674	7.26158	-0.17653	-0.26572	-0.20582	-0.18578	-0.14862	-0.16513	3.30529	3.07338	2.96848	3.15373	3.19601	3.16917	5.56743	5.29392	5.63014	4.88626	3.06696	1.46953	1.6959	1.83254	1.73707	1.76124	1.78597	3.52777	3.51668	3.53236	3.21873	3.70558	3.45236
	43.4339	6.01963	5.858	5.83778	7.021	5.92012	7.8803	-0.17966	-0.26748	-0.20973	-0.19044	-0.15228	-0.16975	3.31951	3.13219	2.97663	3.17518	3.1942	3.21067	6.00129	5.69032	5.98357	5.15023	3.18377	1.45908	1.70651	1.80198	1.71826	1.77213	1.75898	3.70392	3.6424	3.77998	3.42772	3.93476	3.67648
	44.4342	6.25687	6.12081	6.12389	7.34132	6.34143	8.29475	-0.18174	-0.26875	-0.21243	-0.19074	-0.15382	-0.16989	3.49147	3.17929	3.11423	3.27365	3.32179	3.32259	6.35412	6.08206	6.39113	5.5601	3.27952	1.42233	1.72118	1.81399	1.74502	1.81094	1.76769	3.92967	3.7724	3.9571	3.58969	4.14893	3.91698
	45.4339	6.41369	6.36854	6.3964	7.7038	6.41623	8.46012	-0.18756	-0.27513	-0.21724	-0.19573	-0.1569	-0.1754	3.50185	3.17061	3.06266	3.2477	3.28955	3.25733	6.51198	6.31935	6.66722	5.72699	3.3321	1.39458	1.72454	1.76826	1.75113	1.77651	1.74278	4.04232	3.79684	4.15384	3.72656	4.28239	4.00051
	46.4347	6.58899	6.63407	6.62526	7.93971	6.67051	8.78918	-0.19191	-0.27943	-0.22146	-0.2001	-0.16223	-0.18336	3.46964	3.16543	3.16779	3.18057	3.2781	3.21353	6.98675	6.54252	6.89836	5.99228	3.36687	1.38783	1.71361	1.75182	1.76942	1.73725	1.7016	4.10255	3.83764	4.18535	3.80489	4.40659	4.15537
	47.435	6.9468	6.79178	6.92903	8.44378	7.04869	9.18863	-0.19601	-0.285	-0.22412	-0.20317	-0.1624	-0.18727	3.42322	3.12691	3.10547	3.1859	3.32498	3.27364	7.12675	6.72775	7.10486	6.14317	3.34986	1.33512	1.70742	1.75104	1.74362	1.7269	1.66711	4.13773	3.82836	4.23838	3.82349	4.44683	4.15451
	48.435	7.13288	7.1727	7.39299	8.89715	7.37241	9.62995	-0.19577	-0.28413	-0.22444	-0.20442	-0.16544	-0.18778	3.49953	3.14742	3.19251	3.18502	3.29057	3.28622	7.34303	6.98724	7.39881	6.40691	3.48069	1.3105	1.70071	1.76024	1.71237	1.72126	1.63009	4.22501	3.71948	4.34296	3.82165	4.42971	4.26206
	49.4394	7.30041	7.6564	7.65802	9.38422	7.79205	10.1834	-0.19992	-0.28778	-0.22914	-0.20848	-0.16788	-0.1917	3.44577	3.10924	3.09445	3.17119	3.3172	3.21435	7.49402	7.02387	7.42322	6.38961	3.45204	1.27688	1.70458	1.7473	1.64887	1.69216	1.60601	4.13079	3.63649	4.36141	3.85136	4.35885	4.17646
	50.44	7.70002	7.81177	7.92562	9.70759	8.17779	10.5612	-0.20335	-0.28908	-0.23186	-0.21029	-0.16949	-0.19515	3.47168	3.06105	3.05754	3.11496	3.29137	3.26247	7.63001	7.12277	7.54324	6.60655	3.56732	1.25316	1.68835	1.71917	1.67976	1.63402	1.61454	4.124	3.57035	4.21796	3.75603	4.26633	4.16469
	51.4411	8.05897	8.17848	8.20589	9.9194	8.48393	11.1705	-0.20748	-0.29515	-0.23673	-0.2132	-0.17216	-0.19904	3.42912	3.12092	3.05775	3.12408	3.25926	3.225	7.71276	7.10424	7.6012	6.55749	3.51216	1.23229	1.65317	1.73649	1.64937	1.61983	1.57349	3.98282	3.44592	4.15494	3.67797	4.18504	4.05363
	52.4422	8.2822	8.55633	8.56858	10.0998	8.74541	11.5635	-0.20939	-0.29694	-0.23956	-0.21741	-0.17502	-0.20275	3.42705	3.08668	3.05726	3.0708	3.23747	3.13771	7.7161	7.18757	7.56853	6.57674	3.47798	1.19253	1.69362	1.77115	1.63651	1.59493	1.55021	3.91066	3.34169	4.06072	3.56059	4.0809	3.87346
	53.4436	8.47796	8.83934	8.86409	10.8035	9.01335	11.9487	-0.2119	-0.29898	-0.24138	-0.21857	-0.17711	-0.20571	3.35395	3.02292	3.03842	3.0599	3.27517	3.16933	7.69108	7.21203	7.59845	6.64381	3.44344	1.18604	1.6622	1.73485	1.60688	1.57546	1.54389	3.84568	3.2323	3.98648	3.51479	3.96452	3.73884
	54.4444	8.70423	8.99588	9.22478	11.1153	9.29368	12.1244	-0.21388	-0.30097	-0.24397	-0.2212	-0.17987	-0.2083	3.27582	3.03104	3.08412	3.01306	3.2321	3.10017	7.75549	7.19527	7.71113	6.60617	3.36271	1.17246	1.67015	1.72766	1.56428	1.59157	1.53721	3.69731	3.06892	3.84102	3.39792	3.82328	3.61259
	55.4458	9.03786	9.31601	9.5497	11.5682	9.63011	12.5795	-0.21564	-0.30471	-0.2467	-0.2241	-0.18146	-0.21134	3.1854	3.05521	3.13367	3.05542	3.19984	3.05297	7.73571	7.15564	7.55959	6.49301	3.3842	1.12698	1.67622	1.67919	1.545	1.56009	1.53085	3.57045	2.93609	3.69232	3.2793	3.64328	3.47465
	56.4467	9.13959	9.79078	9.91134	11.858	9.83984	13.0834	-0.21757	-0.30496	-0.24903	-0.22568	-0.18245	-0.21292	3.24641	2.92794	3.00892	3.02875	3.17278	3.01359	7.68921	7.18046	7.61297	6.45154	3.30734	1.10648	1.66139	1.70117	1.52472	1.51371	1.53898	3.46698	2.77902	3.65143	3.1099	3.43721	3.25955
	57.4483	9.41036	10.0855	10.1264	12.2633	10.1691	13.3517	-0.21897	-0.30633	-0.25021	-0.22656	-0.18423	-0.21561	3.20661	2.95012	2.93808	2.97709	3.14623	3.01364	7.56016	7.06704	7.53768	6.25036	3.26752	1.09623	1.59885	1.68036	1.54612	1.54236	1.56066	3.30907	2.63301	3.46015	3.01995	3.34336	3.14557
	58.4489	9.51638	10.3786	10.4211	12.6622	10.3845	13.7986	-0.22043	-0.30959	-0.25407	-0.2281	-0.18502	-0.2182	3.24368	2.89705	2.93263	2.983	3.17915	2.94818	7.4756	7.00837	7.37548	6.18216	3.17543	1.09072	1.61504	1.6876	1.51432	1.52114	1.54619	3.13839	2.52365	3.35308	2.89943	3.17606	3.01694
	59.4494	9.77402	10.396	10.6307	12.7439	10.7267	14.0948	-0.22317	-0.31194	-0.25296	-0.23012	-0.18721	-0.21998	3.141	2.86378	2.88172	2.90194	3.11006	2.9404	7.33447	6.865	7.34187	6.08753	3.13753	1.06473	1.58932	1.65337	1.52376	1.50301	1.49396	3.02964	2.41263	3.30938	2.77585	3.04791	2.87593
	60.1164	9.96666	10.6983	10.8518	13.172	11.0198	14.2768	-0.22231	-0.312	-0.25647	-0.22954	-0.18922	-0.22165	3.11717	2.8244	2.89547	2.83799	3.03359	2.91512	7.39499	6.81032	7.22734	6.0053	3.16275	1.06917	1.5968	1.6411	1.49253	1.47899	1.48361	2.9433	2.35118	3.18656	2.74044	2.95365	2.79613
	61.1169	10.0853	10.9611	11.1668	13.3942	11.1792	14.3358	-0.2251	-0.31384	-0.25825	-0.23312	-0.1894	-0.22245	3.11203	2.79182	2.90988	2.78172	3.03319	2.86075	7.16317	6.58538	7.16099	5.93469	3.07537	1.07324	1.56638	1.67925	1.47152	1.46325	1.43475	2.80909	2.25404	3.04596	2.63645	2.81373	2.70799
	62.1178	10.134	11.1179	11.3384	13.744	11.455	14.6207	-0.22709	-0.31422	-0.25964	-0.23351	-0.19227	-0.22473	3.06935	2.77593	2.94503	2.80237	3.02677	2.85626	7.07944	6.50179	7.13183	5.90237	3.01832	1.05778	1.53751	1.63624	1.48268	1.44307	1.41692	2.66833	2.11638	2.93895	2.53099	2.64482	2.54628
	63.1192	10.2903	11.249	11.4339	13.8775	11.6087	14.808	-0.22642	-0.31821	-0.26	-0.23655	-0.19203	-0.22765	2.93866	2.72687	2.99052	2.7736	2.99337	2.74112	6.977	6.41796	7.07265	5.77814	2.97065	1.04803	1.53675	1.62871	1.42883	1.40403	1.40054	2.564	2.05438	2.86952	2.47928	2.54134	2.48304
	64.1203	10.5854	11.4552	11.6943	14.1135	11.6898	15.088	-0.22848	-0.32057	-0.26309	-0.23829	-0.19419	-0.23061	2.97878	2.68922	2.97147	2.7339	2.93744	2.6745	6.79213	6.2608	6.94477	5.76451	2.96271	1.00624	1.50376	1.57723	1.41703	1.41338	1.38714	2.39149	1.99075	2.85725	2.37794	2.43053	2.39488
	65.1217	10.6179	11.8927	11.7592	14.1696	11.9634	15.2607	-0.22945	-0.32239	-0.26473	-0.23978	-0.19537	-0.23093	2.99794	2.74163	2.92147	2.68937	2.84997	2.68241	6.61603	6.2454	6.77353	5.56952	2.83234	0.972829	1.47997	1.56889	1.38997	1.41773	1.34605	2.32783	1.90593	2.74608	2.27672	2.40066	2.29362
	66.1225	10.6343	11.8776	12.08	14.3141	11.9189	15.598	-0.23124	-0.32585	-0.26516	-0.24001	-0.19579	-0.23241	2.98686	2.64182	2.83157	2.61939	2.84497	2.67196	6.57219	6.05341	6.74122	5.47471	2.81004	0.957126	1.46473	1.4891	1.35023	1.35949	1.32566	2.31763	1.79327	2.59474	2.18135	2.26141	2.18041
	67.1233	10.9034	12.1067	12.0783	14.4399	12.3232	15.4403	-0.23194	-0.32447	-0.26774	-0.24128	-0.19816	-0.23584	2.88588	2.65075	2.80735	2.56594	2.83235	2.57083	6.43387	5.99094	6.4981	5.48415	2.7389	0.927258	1.4338	1.44947	1.31687	1.34679	1.27169	2.20389	1.74925	2.54793	2.11861	2.14952	2.17029
	68.1242	11.1333	12.2277	12.1178	14.7149	12.1313	15.4789	-0.23338	-0.32864	-0.26809	-0.24311	-0.19645	-0.23707	2.84255	2.61802	2.76953	2.5168	2.78122	2.52137	6.26394	5.76513	6.2409	5.405	2.72436	0.927704	1.42975	1.41752	1.30764	1.34841	1.25274	2.12808	1.70814	2.47725	2.03422	2.05944	2.02524
	69.1233	11.4201	12.5212	12.386	14.9745	12.5831	15.5428	-0.23239	-0.32913	-0.27007	-0.24369	-0.19831	-0.23829	2.77301	2.62415	2.67207	2.41594	2.7058	2.44263	6.17047	5.69311	6.28671	5.33227	2.66118	0.895079	1.42995	1.40979	1.26121	1.31247	1.23986	2.13069	1.71466	2.3893	1.96514	1.99384	1.94026
	70.1247	11.4324	12.8543	12.5774	15.2301	12.7354	15.4937	-0.23384	-0.33118	-0.2702	-0.2456	-0.20043	-0.24115	2.7326	2.53712	2.64825	2.36692	2.6982	2.39	6.064	5.58643	6.15687	5.31052	2.64153	0.88297	1.42902	1.40464	1.24275	1.29453	1.19535	2.02513	1.62922	2.34291	1.89021	1.87697	1.868
	71.125	11.4039	12.8235	12.5683	15.1454	12.8476	15.6553	-0.24037	-0.33108	-0.2735	-0.24597	-0.2022	-0.24289	2.61902	2.49735	2.56757	2.30216	2.64213	2.28652	5.93211	5.44275	6.18272	5.16147	2.57077	0.84952	1.3844	1.36199	1.21506	1.26594	1.18899	1.93771	1.58954	2.22669	1.89295	1.87388	1.82101
	72.1264	11.5032	12.8369	12.639	15.5785	12.8868	15.7336	-0.2421	-0.33306	-0.27361	-0.24696	-0.20362	-0.24451	2.56046	2.41558	2.55418	2.19599	2.64134	2.21782	5.85567	5.35417	6.04275	5.03606	2.55381	0.855253	1.33451	1.31584	1.19932	1.19434	1.18272	1.8714	1.51895	2.17928	1.804	1.81539	1.72391
	73.1283	11.6536	12.9839	12.9788	15.8694	13.2794	15.9022	-0.24314	-0.33342	-0.27575	-0.24827	-0.20311	-0.2444	2.545	2.30151	2.51675	2.20248	2.60674	2.17889	5.89007	5.27606	6.06469	5.06015	2.57605	0.846648	1.33124	1.29987	1.16261	1.18083	1.14598	1.81483	1.49946	2.11039	1.74847	1.77378	1.70471
	G	Cytotoxicity (%) of 5th stimulated CAR T-cells						H	CAR T-cell fold expansion during restimualtion assay
	Untransduced T-cell	Lysis	AAVS1	PRDM1	NR4A3	PRDM1 +NR4A3			Days	PC3 + AAVS1 KO CAR-T			PC3 + PRDM1/NR4A3 KO CAR-T			PC3-PSMA + AAVS1 KO CAR-T			PC3-PSMA + PRDM1/NR4A3 KO CAR-T
	11.0085	101.959	77.0663	44.3446	90.0146	69.8167			0	1	1	1	1	1	1	1	1	1	1	1	1
	3.71529	102.738	79.4762	46.0963	85.5763	75.9776			5	0.383	0.208	0.378	0.624	0.757	0.449	6.07	3.74	4.07	7.4	6.03	7.4
	2.78378	102.22	77.2055	33.9668	85.2259	66.8067			10	0.408	0.252	0.168	0.315	0.969	0.171	61.307	41.514	50.875	99.16	71.154	77.7
	-11.4492	102.02	77.4602	43.6534	85.8182	67.099			15	0.817	0.92	0.888	0.816	0.645	0.635	467.772	293.504	270.655	991.6	527.251	682.983
	-3.34948	101.643	76.5123	51.107	86.9641	69.2865			20	1.39	1.46	1.22	1.1	0.755	1.24	2123.69	1279.68	1079.91	11899.2	8066.94	8878.78
	-2.70885	101.931	78.3302	71.6503	86.0925	67.4338			25	0.263	0.288	0.167	0.469	0.355	0.373	7624.03	4107.76	3390.93	96264.5	38156.6	52384.8
									CAR T-cell viability (%) during restimualtion assay
									Days	PC3 + AAVS1 KO CAR-T			PC3 + PRDM1/NR4A3 KO CAR-T			PC3-PSMA + AAVS1 KO CAR-T			PC3-PSMA + PRDM1/NR4A3 KO CAR-T
									0	95.7	95.7	95.7	95.1	95.1	95.1	95.7	95.7	95.7	95.1	95.1	95.1
									5	100	91.7	83.3	94.3	97.6	92.3	99.7	99	98.6	98.8	97.9	97.5
									10	100	95.5	92.9	96	91.5	92.9	98.9	97	98.2	97.3	97.1	97
									15	95.3	90.9	90.4	92.3	90.6	89.1	97.1	97.7	93.9	97	97.1	96.5
									20	88.9	76.7	85.6	79.2	63.3	71.3	99.1	95.9	94.2	97	95.3	96.6
									25	80	67.9	73.3	88.6	72.4	78.1	95.3	93.5	97.7	96.7	98	98

## Sheet: Fig. S5
	D	% Granzym B+ of CD8+ T-cells				% Perforin+ of CD8+ T-cells					E	% CCR7+ of CD8+ T-cells				% CD62L+ of CD8+ T-cells
		AAVS1	PRDM1	NR4A3	PRDM1+NR4A3	AAVS1	PRDM1	NR4A3	PRDM1+NR4A3			AAVS1	PRDM1	NR4A3	PRDM1+NR4A3	AAVS1	PRDM1	NR4A3	PRDM1+NR4A3
		79.9	56.98	84.1	65.23	6.47	1.51	11.09	3.51			21.8	47.9	23.9	45.2	21.1	31	22.9	30.2
		79.58	57.41	83.8	67.91	6.04	1.77	12.45	3.67			22.5	51.4	22.8	47.7	23.6	34.5	21.1	33.6
		80.18	57.03	83.37	68.33	5.69	1.646	11.74	4.33			19.5	50.5	23	52.9	23.4	35.1	23.4	30
	F	% TCF1+ of CD8+ T-cells					G	% CCR7+ of CD4+ T-cells				% TCF1+ of CD4+ T-cells
		AAVS1	PRDM1	NR4A3	PRDM1+NR4A3			AAVS1	PRDM1	NR4A3	PRDM1+NR4A3	AAVS1	PRDM1	NR4A3	PRDM1+NR4A3
		14.9	31.2	15.1	27.5			63.6	84	57.8	86.8	33.3	53	31.1	47.1
		16.5	32.2	12	28.2			67	87.2	65.3	87.4	33.1	54.3	30.1	49.9
		15.8	28.9	15.7	30.1			67.7	87.2	64.8	88.1	31.7	48.7	24.5	48.1
	H	% Granzym B+ of CD4+ T-cells				% Perforin+ of CD4+ T-cells
		AAVS1	PRDM1	NR4A3	PRDM1+NR4A3	AAVS1	PRDM1	NR4A3	PRDM1+NR4A3
		49.66	29.35	41.68	40.16	3.9	1.899	5.54	3.62
		47.97	29.34	40.64	39.51	3.67	1.94	4.916	4.76
		49.66	29.55	43.25	42.47	3.094	1.55	4.61	4.73
	J		Cytokine production (ng/mL)
			AAVS1 KO				PRDM1				NR4A3				PRDM1+NR4A3
	IL2	PC3-PSMA high	12.5233	12.3814	12.1186	12.2763	12.8912	12.702	12.455	12.723	12.0713	12.6232	36.8323	12.1659	71.627	67.8112	54.0983	51.8855
		PC3-PSMA low	9.31189	9.35394	9.1437	9.20151	9.52738	9.46431	9.45906	9.30138	22.557	11.1725	10.0635	9.59046	39.0188	32.9008	30.01	28.428
	IFNg	PC3-PSMA high	56.5575	51.9983	50.0977	51.3989	79.0154	77.7142	74.1232	75.3578	44.7189	50.8047	124.987	50.0977	336.831	319.168	248.751	239.233
		PC3-PSMA low	21.8358	21.7385	22.2764	22.6247	36.0257	32.071	31.779	33.1826	80.7212	40.7744	38.4078	34.494	225.099	177.397	136.303	121.723
	TNFa	PC3-PSMA high	2.20319	1.93907	1.48813	1.50102	3.57534	3.51736	2.95691	3.94253	1.33352	1.15959	5.73985	0.876142	21.104	16.8587	13.7473	12.8003
		PC3-PSMA low	0	0	0	0	0.12887	0.012914	0	0	2.32559	0.35434	0	0	11.3444	8.94153	5.75918	4.82509

## Sheet: Fig. 6
	F	Cytotoxicity (%)
	Time (h)	Lysis		Media				AAVS1				PRDM1
	0	0	0	0	0	0	0	0	0	0	0	0	0	0	0	0
	1.67056	0.839726	1.02601	1.86714	-1.04338	-1.30071	0.476953	22.903	6.55739	20.1696	18.9441	8.39162	5.8724	9.39704	10.3477	8.68383
	3.20917	104.407	99.1979	1.01308	-1.5404	-0.14893	0.676255	51.0903	13.8086	46.5418	33.489	14.5465	13.1418	16.5865	19.306	16.3203
	4.49833	105.981	100.777	1.50291	-3.79547	-0.45329	2.74585	68.6973	20.1625	62.5684	43.363	25.4163	18.6981	25.9754	30.0863	25.4754
	6.16778	107.686	103.071	2.84198	-4.70163	-0.19842	2.05808	83.5784	30.465	68.4963	62.7937	33.9541	31.562	38.5408	38.4815	36.2948
	7.83694	109.342	105.153	1.34428	-4.26109	-1.42965	4.34646	95.2373	39.2203	80.9403	71.9704	42.8085	36.1056	45.8965	49.7997	44.4492
	9.17028	110.338	106.158	3.21118	-5.91895	-2.4549	5.16266	96.747	45.1663	88.8036	77.4726	47.9466	41.4091	51.8665	56.8	50.1868
	10.8369	111.042	107.176	2.51691	-7.22209	-0.72781	5.43299	109.199	54.0469	94.2224	83.5547	53.8718	46.4101	58.7108	65.166	56.6339
	12.5056	110.94	107.488	4.21391	-7.19561	-4.21652	7.19822	114.072	60.9963	103.752	91.8862	61.7125	53.1418	64.8528	70.2082	63.2211
	13.8389	111.064	107.744	4.40709	-8.13884	-2.67555	6.40729	122.15	64.3896	108.225	98.7731	65.2212	58.9525	69.2006	74.9323	67.6187
	15.5056	110.839	107.795	4.23421	-9.34483	-1.46192	6.57253	127.871	70.1334	113.963	103.481	69.9256	63.6194	74.7921	79.6245	73.158
	16.8358	110.583	107.769	5.33514	-10.2048	-2.81255	7.68223	134.038	73.5164	117.232	110.064	73.4213	67.7012	78.0261	83.4063	76.9668
	18.5028	110.22	107.648	5.09987	-13.9036	-1.26884	10.0726	140.434	77.6549	118.877	112.827	77.6793	73.0779	81.743	87.6229	79.5763
	G	Time period needed to kill 50% of tumor target cells (KT50)			H, I, and J		Expression of exhaustion transcription factors
		AAVS1	PRDM1				AAVS1			PRDM1			AAVS1 + FK506			PRDM1 + FK506
	Donor1	3.7	12.6		CD8+ TOX+ (%)	Donor1	8.19	7.49	12	22.2	21	26.5	4.46	4.45	7.16	8.85	9.16	14.4
	Donor2-1	4.5	9.2			Donor2	7.57	8.43	7.85	12.2	11.6	11.3	8.38	7.4	7.33	7.23	6.73	7.06
	Donor3	2	31.7			Donor3	2.99	2.94	3.04	9.97	9.4	10.7	1.92	1.72	2.35	4.23	3.71	3.95
	Donor4	10.5	13.5		Relative NR4A2 expression	Donor1	0.978295	1.01363	1.00844	8.4435	9.96729	12.1127	0.734391	0.752541	0.682267	1.82942	1.62504	2.02988
	Donor2-2	8.8	15.1			Donor2	1.08438	1.03544	0.890619	1.48203	1.28959	1.24922	0.666157	0.537977	0.517378	0.452852	0.428306	0.472372
	Donor2-3	7.8	14.8			Donor3	1.14781	0.944991	0.921937	1.8794	1.6234	1.71061	0.509863	0.562693	0.585278	0.614261	0.415807	0.488713
					Relative NR4A3 expression	Donor1	1.01835	0.946566	1.03741	12.3537	13.6713	19.6045	0.876181	0.719899	1.00586	2.57676	2.35642	3.16523
						Donor2	1.004	1.01077	0.9854	3.46211	2.49687	3.08046	0.625046	0.441227	0.484969	0.465157	0.32065	0.444123
						Donor3	1.11013	0.907224	0.992918	1.98009	1.7133	1.79387	0.148308	0.200287	0.186601	0.262793	0.183285	0.192928

## Sheet: Fig. S6
	B	% of CD8+ NFAT2+
		AAVS1			PRDM1
	Donor1	20.8	21.4	23.4	40.1	39.3	41.8
	Donor2	13.9	14.2	13.4	29.2	30.6	29.7
	Donor3	18.7	19.3	18.6	33.7	34.5	34.3

## Sheet: Fig. 7
	A	Mouse survival (death: 1, censored subject: 0)					B		Tumor growth profile (PC3-PSMA xenograft model; mm3)
	Time (day)	AAVS1	PRDM1	NR4A3	PRDM1+NR4A3		Time (day)		AAVS1							PRDM1						NR4A3						PRDM1+NR4A3
	40	1					0		0	0	0	0	0	0	0	0	0	0	0	0	0	0	0	0	0	0	0	0	0	0	0	0	0
	48	1					24		243.36	186.624	179.56	236.816	204.161	191.1	183.75	221.154	185.13	145.408	142.884	273.78	176.748	205.35	228.267	196.52	204.912	226.148	112.694	232.73	224.516	180.774	192	148	133
	48	1					35		389.207	252.486	227.85	435.655	313.45	295.312	451.584	290.521	334.62	229.992	268.584	525	331.875	412.51	310.284	341.172	285.101	326.25	219.488	503.382	335.16	245	240	354	280
	48	1					45		517.562	376.65	314.237	722.138	488.668	303.75	886.075	481.95	488.136	344.45	445.5	1019.83	426.974	678.038	526.746	480.019	510.908	403.44	314.288	713.486	481.562	349	408	490	453
	51	0					53		1166.4	504.752	497.317	1298	699.84	886.075	1193.55	445.5	978	428.968	711.112	1043.9	469.625	1245.18	740	663.065	700	618.52	484.438	881.368	566.636	549	396	483	502
	51	0					56			520.251	613.836		486.68	1214.51	1324.22	488.668		595.448	1094.4	1294.34	564.062		725	732.736	1245.46	985.68	445.5	918.984	678.038	567	466	511	517
	75	0					59			474.624	662.924		403.971			555		620			689.062		597.471	784			445.28	815.36	696.632	580	541	559	508
	53	1					63			207.36	648.96		219.04			221.154		416.784			258.75		318.291	768.35			535.553	384	738.1	209	343	450	265
	81	0					70			74.1285	999.44		50.336			92.512		113.715			40		130.235	472.726			291.2	141.312	313.45	87.8	216	267	214
	81	0					80			77.2475	1076.32		89.232			86.022		143.36			50.8475		215.136	719.95			312.666	154.213	312.666	72.9	320	323	270
	53	1
	81	0					D	Tumor burden (intrafemoral PC3-PSMA xenograft model; Bioluminescence: p/sec/cm2/sr)					E	% of CD45+CD8+
	56	1						AAVS1	PRDM1	NR4A3	PRDM1+NR4A3			AAVS1						PRDM1							NR4A3					PRDM1+NR4A3
	56	1						168000000000	110800000000	572100000000	10580000000		PD1+TIM3+ (tumor)	65.4	62.9	54.7	39.6	38.8	51.3	31.3	47.5	40.2	68.1	40.8	40.1	41.2	44.7	63.3	34.3	26.9	37.1	49.1	37.7	39.5	34.1	26.6	16.2	15
								647100000000	507300000000		95460000000			AAVS1						PRDM1						NR4A3						PRDM1+NR4A3
	40		1					629900000000	333500000000	252200000000	95620000		PD1+TIM3+ (blood)	8.4	12.7	15.7	13.5	9.37	16.5	3.68	2.44	3.13	2.68	5.15	5.86	25.6	15.4	21.6	9.22	9.97	36.5	7	4.43	4.38	1.37	3.15	2.02	2.9
	48		1					759900000000	645000000000	234600000000	332000000000
	51		0					551200000000	500500000000		6570000000		G	% of CD45+CD8+
	51		0											AAVS1						PRDM1							NR4A3					PRDM1+NR4A3
	51		0										TIM3-TCF1+ (tumor)	1.09	0.6	0.52	0	3.03	0	1.92	2.26	1.44	1.08	1.11	4.15	1.32	0	1.79	1.65	0	1.96	2.72	4.61	3.36	2.66	4.79	23.9	8.49
	51		0										TIM3+TCF1- (tumor)	63.6	59.8	57.8	45.5	35	64.4	33.9	46.5	49	63.3	47.9	36.6	42.6	72.6	67.9	24.4	10	32.4	49.2	34.5	39	27.9	20.5	6.07	12.3
	75		0
	81		0										H	% of CD45+CD8+
	53		1											AAVS1					PRDM1							NR4A3				PRDM1+NR4A3
	81		0										IFNg+IL2+ (tumor)	6.37	6.09	1.31	8	2.56	3.73	0.81	4.15	4.02	18.6	2.92	11.8	0	12.5	4.76	3.57	12.6	8.06	6.4	20.3	12.8	10.6	12.4
	56		1										TNFa+IFNg+ (tumor)	46.7	53	42.1	28	28.2	67.2	62.6	47	27	85.6	37	77.8	27.6	37.5	57.1	50	86.6	58.4	50.6	82.7	67	78.8	70.1
	56		1										TNFa+IL2+ (tumor)	2.22	2.61	0.79	4	0	2.9	0	2.07	1.72	12	1.69	9.05	0	0	1.9	0	10.6	4.21	4	11.3	5.93	6.25	6.78
	81		0
													K	Tumor growth profile of NALM6 xenograft model (Bioluminescence; p/sec/cm2/sr)
	48			1									Time (day)	AAVS1								PRDM1							NR4A3							PRDM1+NR4A3							Irrelevant PSMA CAR-T
	48			1									0	1000000	1000000	1000000	1000000	1000000	1000000	1000000	1000000	1000000	1000000	1000000	1000000	1000000	1000000	1000000	1000000	1000000	1000000	1000000	1000000	1000000	1000000	1000000	1000000	1000000	1000000	1000000	1000000	1000000	1000000	1000000
	48			1									6	475100000	301200000	294400000	238300000	275000000	152300000	104400000	129700000	421000000	397700000	222600000	195600000	250000000	113300000	111600000	366300000	286900000	336900000	356800000	112100000	155000000	111900000	429700000	313800000	269100000	298800000	125700000	156300000	113400000	512800000	29970000
	48			1									13	30390000000	51680000000	56180000000	51150000000	34560000000	28110000000	25990000000	38430000000	57930000000	57930000000	22120000000	16630000000	17920000000	10590000000	14790000000	60100000000	46960000000	46420000000	70920000000	38660000000	43510000000	36610000000	45880000000	38360000000	28670000000	29850000000	16920000000	18420000000	26740000000	62470000000	20790000000
	51			0									17	98990000000	81770000000	82990000000	86140000000	68010000000	79790000000	57970000000	90080000000	54600000000	74740000000	7300000000	7090000000	15340000000	7033000000	10370000000	95170000000	69500000000	79160000000	110900000000	30980000000	59580000000	60160000000	18700000000	29210000000	5720000000	4592000000	8379000000	6040000000	20540000000	152500000000	53710000000
	75			0									20	219400000000	119800000000	117600000000	146800000000	74140000000	108800000000	80800000000	111800000000	48160000000	90360000000	75890000	1207000000	10750000000	4378000000	6167000000	175700000000	179700000000	81850000000	108400000000	95140000000	108200000000	137800000000	1108000000	289500000	20560000	35550000	77400000	61060000	1203000000	269500000000	85890000000
	53			1									24	414000000000	246100000000	158100000000	256900000000	252500000000	253000000000	105500000000	227500000000	53660000000	179300000000	11900000	440300000	18710000000	2033000000	2326000000	248300000000	150100000000	193400000000	210200000000	250900000000	222500000000	314700000000	1019000	3495000	1023000	19480000	955500	985100	17890000
	81			0
	81			0
	56			1									M	Tumor growth profile of NALM6 tumor rechallenge model (Bioluminescence: p/sec/cm2/sr)
	56			1									Time (day)	AAVS1										PRDM1+NR4A3
	81			0									0	1000000	1000000	1000000	1000000	1000000	1000000	1000000	1000000	1000000	1000000	1000000	1000000	1000000	1000000	1000000	1000000	1000000	1000000	1000000
													6	57460000	52680000	51920000	65630000	64650000	55140000	102100000	38410000	245100000	254600000	65580000	32330000	77390000	80440000	63180000	58630000	86550000	70690000	35910000
	51				0								11	754900000	237400000	356400000	327300000	276000000	771800000	259100000	757200000	2499000000	3919000000	321500000	214500000	229500000	127800000	674100000	322500000	529700000	440300000	344000000
	51				0								15	360600000	30300000	116200000	33530000	44280000	268000000	87440000	442200000	392200000	558000000	39230000	20870000	4349000	12930000	159000000	3829000	51400000	73180000	67020000
	51				0								19	10360000	26670000	20750000	13650000	7994000	11280000	10580000	603800000	143900000	27970000	8730000	13430000	2383000	15400000	22210000	5988000	53730000	9752000	79690000
	51				0								26	5001000	5390000	760800	793000	611800	525000	13480000	3016000	5752000	5807000	623600	576400	736800	12090000	5548000	643500	839500	462700	13300000
	51				0								31	1104000	1079000	744800	687200	706800	3296000	2749000	1232000	3299000	2332000	2245000	2245000	2151000	2252000	1207000	624800	336400	2178000	2723000
	51				0								35	436700	418100	1001000	926800	949400	650800	511900	482600	731800	564100	619400	614200	600400	501700	478500	981800	713000	569400	480400
	75				0								41	948500	617500	741000	676300	584400	666900	567700	743800	1680000	648700	729300	747100	704600	641000	665300	618000	463000	647200	1685000
	81				0								45	734900	733700	1073000	931400	827100	1263000	1598000	679600	6892000	1151000	1239000	1209000	1356000	1414000	859600	892400	604000	1382000	2256000
	81				0								48	1325000	1348000	888700	982400	847100	6438000	1605000	1184000	13610000	9232000	1447000	1182000	1058000	1147000	903400	726100	634000	1036000	2085000
	81				0								52	2048000	1936000	5433000	32730000	1554000	843600	1026000	1553000	715100	884800	1034000	563100	928200	919500	713500		9620000	795300	1547000
	81				0								54	51950000	7746000	237600000	6647000			16740000	13640000	177600000000	105800000	1310000	1184000	1216000	1341000	6968000		1140000	1169000	1836000
	81				0								56	31960000	7206000	1253000000	772500			5146000	10050000	435000000000	807600000	736300	866300	930600	1412000	3167000		380000	774300	1699000
	81				0								59	13610000	10910000	21770000000	1233000			1598000	11690000000			1063000	1340000	1324000	1455000	1420000		866000	1949000	2099000
	81				0								62	20710000	5332000	45040000000	788300			590600	32750000000			694100	799200	795700	718200	1449000		933000	973100	1226000
													68	7845000	1386000		2396000			1193000				882800	901000	1063000	1279000	1578000		855000	906700	1676000
													75	3584000000	1340000		533300			877400				1009000		1011000	894500	859400		882000	574700	1339000
	J	Mouse survival (death: 1, censored subject: 0)
	Time (day)	PSMA CAR-T	AAVS1	PRDM1	NR4A3	PRDM1+NR4A3
	21	1
	21	1
	25		1
	26		1
	27		1
	26		1
	26		1
	26		1
	27		1
	26		1
	33			1
	28			1
	50			0
	41			1
	34			1
	40			1
	41			1
	26				1
	27				1
	27				1
	26				1
	26				1
	26				1
	25				1
	50					0
	50					0
	50					0
	50					0
	50					0
	50					0
	50					0

## Sheet: Fig. S7
	A	Tumor infiltrating T-cell count (T-cell count / mg Tumor)
		AAVS1							PRDM1							NR4A3						PRDM1+NR4A3
		7342.36	13202.9	77.5827	34366	12336	2850.78	4394.43	16834.4	25866.5	33397.9	29755.7	27046.3	176000	25111.9	27886.3	1551.89	4906.32	11393.9	532.195	5427.74	42428.2	84747.5	78014.7	18623.6	31700.1	10290.8	25536.6
		Peripheral blood T-cell count (T-cell count / uL blood)
		AAVS1						PRDM1						NR4A3						PRDM1+NR4A3
		93.429	46.8426	30.2333	52.1501	299.197	18.5014	817.894	1129.5	1297.42	1142.35	1409.48	415.939	23.7447	107.375	8.77136	172.608	239.068	4.52093	1211.89	2149.68	2424.02	13805	2476.15	3945.81	3222.99
	B, C, and D	% of CD45+CD8+ (tumor)
			AAVS1						PRDM1							NR4A3					PRDM1+NR4A3
		CD62L+	8.23	5.58	1.81	4.17	8.96	0	17.4	38.6	34.9	13	21.6	12.4	30.2	5.03	12.7	9.92	19.2	12.1	18.8	27	18.8	27.2	40.3	17.9	20.7
		PD1+LAG3+	11.9	7.28	3.53	4.17	1.49	3.42	3.69	6.44	3.75	3.83	2.68	4.67	4.47	8.04	3.8	5.9	0	1.52	10.8	10.8	8.7	7.39	1.68	7.87	2.24
		% of CD45+CD8+ (blood)
			AAVS1						PRDM1						NR4A3						PRDM1+NR4A3
		CD62L+	74.5	72.4	65.6	66.2	67.8	55.8	92	95	96.2	94.9	86.1	94.1	75.8	75.7	79.3	77	69.8	64.2	91.3	91.1	90.8	60.1	90.4	78.9	90.1
		PD1+LAG3+	0.63	1.61	2.02	1.42	1.09	1.15	0.28	0.3	0.75	0.39	0.29	0.55	4.22	2.69	3.61	1.2	1.77	2.7	0.53	0.24	0.47	0.11	0.4	0.078	0.26
		TIM3-TCF1+	8.04	5.32	5.15	8.42	10.2	5.91	17.7	19.4	24.9	16.1	31.6	24.4	5.34	6.06	12.9	5.49	8.28	15.5	27.9	22.4	28.5	35.6	31.5	36.5	30.8
		TIM3+TCF1-	7.13	11.7	13.5	13.6	6.09	20	2.65	1.94	2.56	2.3	3.32	3.63	19.4	10.5	22.6	7.36	7.06	19.6	4.56	2.93	2.64	0.85	2.12	1.32	2.25
	Tumor growth profile (AsPC1 xenograft model; mm3)
	G	Time (day)	AAVS1							PRDM1							NR4A3							PRDM1+NR4A3							Irrelevant CD19 CAR T-cells
		0	0	0	0	0	0	0	0	0	0	0	0	0	0	0	0	0	0	0	0	0	0	0	0	0	0	0	0	0	0	0
		17	91	137	212	179	138	147	133	140	83	145	102	179	203	231.23	113	135	131	175	169	138	143	172	88	178	137	174	163	155	98	169
		28	168	358	426	405	266	470	367	303	219	599	271	336	326	294.58	397	186	368	262	372	374	322	441	272	377	301	410	379	381	148	379
		40	287	860	853	570	453	435	564	601	389	632	550	714	655	784	600	453	453	482	342	796	848	680	614	840	567	508	510	461	329	717
		45	358	608	986	663	591	587	806	893	433	579	671	796	717	865.17	898	663	591	588	358	614	999	775	747	926	579	671	893	433	493	962
		50	379	1191	1172	738	663	700	905	1014	433	770	605	1037	936	849.14	979	738	663	720	379	1116	1218	1042	933	917	770	605	523	433	527	1218
		55	441	980	1525	871	615	640	953	1221	445	899	650	1149	830	1072.8	1040	757	615	650	397	973	1504	916	846	875	854	674	879	497	576	1218
		64	464	1176	1666	926	538	469	847	1393	360	796	538	1562	830	903.96	959	755	527	486	414	1152	1666	977	815	891	822	598	869	411	665	1394
		68	550	1152	1913	1027	627	529	1059	1913	415	988	665	1170	817	978.43	1133	875	650	486	495	1218	1840	1002	720	819	928	721	877	494	673	1666
		75	598	1397	2052	1030	754	991	1238	1744	486	1328	850	1013	1046	1058	1367	843	700	936	487	1352	2025	1035	600	650	979	849	935	593	458	1763
		85	1023	1218	1861	1313	968	1037	1756	1752	573	1531	1442	1414	1282	1238.4	1946	1094	968	1042	900	1282	2004	1110	675	778	1029	918	912	664	847	2130
		92	1253	1473	2160	1578	1201	1368	1972	2126	794	1704	1710	1571	1613	1609.7	2268	1333	1091	1141	1237	1567	2195	1170	753	868	1142	1040	988	825	1339	2284
	I	Peripheral blood T-cell count (T-cell count / uL blood)					J	% of CD45+CD62L+ (blood)					K	% of CD45+PD1+LAG3+ (blood)					L	% of CD45+PD1+TIM3+ (blood)
		AAVS1	PRDM1	NR4A3	PRDM1+NR4A3			AAVS1	PRDM1	NR4A3	PRDM1+NR4A3			AAVS1	PRDM1	NR4A3	PRDM1+NR4A3			AAVS1	PRDM1	NR4A3	PRDM1+NR4A3
		8.06505	1.33205	6.67752	71.3647			21.9	44.4	15.8	45.9			61.2	29.6	40.4	0.44			48.5	18.5	42.1	1.96
		0.599	5.88558	31.3323	17.1899			9.09	27.9	23.7	63.9			9.09	25.6	23.6	1.78			18.2	81.4	17.4	0.59
		44.6333	0.618769	12.0792	26.945			35.3	37.2	24.5	47			48.3	2.76	39.8	0.42			52.7	2.07	28.6	1.67
		0.955962	0	0.543597	20.6768			2.94	22.2	13.8	66.8			2.94	0	48.3	0.22			0	0	35.6	0.86
		0.859835	0.612109	0.464342	11.6526			19.4	41.7	13.3	56.1			25.8	8.33	6.67	0.37			22.6	16.7	13.3	1.85
		3.35246	0.963622	3.28288	19.9523			3.49		9.09	54.7			19.8		36.4	0			27.9		63.6	1.9
		0.789118			20.6047			5.88		4.62	46.9			29.4		1.54	0			29.4		3.08	1.24
		3.13869						1.56						3.12						31.2

[truncated: 6 more sheets: scRNAseq Cluster Markers (CD8), scRNAseq TCF7 vs. HAVCR2 (CD8), scRNAseq Cluster Markers (CD4), RNAseq Pre-stimulated CAR-T, RNAseq CAR-T Stimulated x1, RNAseq CAR-T Stimulated x4]
